# Supplementary material for: Acyl-CoA-binding protein (ACBP) genes involvement in response to abiotic stress and exogenous hormone application in barley (Hordeum vulgare L.)
Source: BMC Plant Biol. 2024 Apr 2;24:236. doi: 10.1186/s12870-024-04944-6 (PMC10985865; doi:10.1186/s12870-024-04944-6)
Supplement: Supplementary file 1 — Supplementary Material 1 [file 12870_2024_4944_MOESM1_ESM.xlsx]

## Sheet: Supplement Data 1
Supplementary Data 1. Primers for qRT-PCR
GENE	PrimeF	PrimeR
HvACBP2	CATGGTTCAGGAGGAGTTTGAGGAG	AGCGTGACGTAGCTCAGACCAG
HvACBP3	GAGCTCGACGAGGACTTCAG	TTCCAAGCATTCCACTTGGC
HvACBP4	GTGCTTCTCAGTTTGGACAGT	CCCCATCTTTCTTTTTCGAGCC
HvACBP5	GGACAAAACCTCGAGCACAG	TGGGTCGCTTGTATGAGCAG
HvACBP7	ATGTGGATGCAATAGGCACC	ATTGGACCCTGCTGTTTGGG
HvACBP8	ATGGGCCTCAAGGAGGAGTTTG	CTTGGTGATGTAGTCAGCCATTGC
HvGAPDH	CCCTTCATCACCACCGAGTA	CAGCGTCTTGTCGTCTTTGA
