# Supplementary material for: Acyl-CoA-binding protein (ACBP) genes involvement in response to abiotic stress and exogenous hormone application in barley (Hordeum vulgare L.)
Source: BMC Plant Biol. 2024 Apr 2;24:236. doi: 10.1186/s12870-024-04944-6 (PMC10985865; doi:10.1186/s12870-024-04944-6)
Supplement: Supplementary file 2 — Supplementary Material 2 [file 12870_2024_4944_MOESM2_ESM.xlsx]

## Sheet: Supplement Data 5
Supplementary Data 5. Relative expression of HvACBPs in different tissues of Hordeum vulgare L.（FPKM）
Gene name	Number	ETI	LEA	ROO1	ROO2	EPI	NOD	SEN	INF1	INF2	RAC	LOD	LEM	PAL	CAR5	CAR15	EMB
HORVU.MOREX.r3.1HG0076680	HvACBP1	0	0	0	0	0	0	0	0	0	0	0	0.0273297	0.0336308	1.56479	6.48925	0
HORVU.MOREX.r3.2HG0124500	HvACBP2	0	0	0	0.031994	0.0405233	0	0.0874562	0	0	0	0	0	0	0	0	0.0438283
HORVU.MOREX.r3.2HG0213220	HvACBP3	1.65608	3.14856	4.53855	2.41507	1.6952	3.69008	1.80474	5.96645	5.86237	2.09761	1.97557	1.74363	1.90298	3.63578	3.41508	3.59069
HORVU.MOREX.r3.2HG0213280	HvACBP4	0.176927	0.591067	0.304926	0.309253	0.246395	0.283665	0.0748755	0.364074	0.571817	0.254608	0.266878	0.133103	0.240087	0.342336	0.444203	0.212796
HORVU.MOREX.r3.4HG0392690	HvACBP5	33.6095	29.9551	54.344	20.1467	49.4614	54.8652	17.2942	19.3379	33.8235	42.2235	54.2874	48.3524	48.1314	32.0578	24.4575	28.2209
HORVU.MOREX.r3.4HG0409130	HvACBP6	0	0	0	0	0	0	0	0	0	0	0	0	0	0	0	0
HORVU.MOREX.r3.5HG0530170	HvACBP7	17.3057	18.5233	22.9943	36.0326	16.2468	22.1328	17.2527	17.2523	18.193	36.8394	40.4195	19.7537	34.6037	29.5963	12.9222	28.2712
HORVU.MOREX.r3.7HG0640790	HvACBP8	194.077	499.534	427.158	396.086	206.884	277.072	265.379	152.385	88.4343	481.327	94.256	152.604	114.611	678.286	86.5156	755.593
